# Supplementary material for: Low-Carbohydrate (Ketogenic) Diet in Children with Obesity: Part 2—Hormonal Effects of the Ketogenic Diet
Source: Children (Basel). 2026 Mar 14;13(3):406. doi: 10.3390/children13030406 (PMC13024901; doi:10.3390/children13030406)
Supplement: Supplementary file 1 [file children-13-00406-s001.zip]

Archive with 1 entries (1 files):
- children-4164217-supplementary.pdf
